# Supplementary material for: Competitive Coordination-Oriented Monodispersed Cobalt Sites on a N-Rich Porous Carbon Microsphere Catalyst for High-Performance Zn−Air Batteries
Source: Nanomaterials (Basel). 2023 Apr 10;13(8):1330. doi: 10.3390/nano13081330 (PMC10142557; doi:10.3390/nano13081330)
Supplement: Supplementary file 1 [file nanomaterials-13-01330-s001.zip]

Archive with 1 entries (1 files):
- nanomaterials-2312932-supplementary.docx
